# Supplementary material for: Antibacterial, Antifungal, and Cytotoxic Effects of Endophytic Streptomyces Species Isolated from the Himalayan Regions of Nepal and Their Metabolite Study
Source: Biomedicines. 2024 Sep 26;12(10):2192. doi: 10.3390/biomedicines12102192 (PMC11505041; doi:10.3390/biomedicines12102192)
Supplement: Supplementary file 1 [file biomedicines-12-02192-s001.zip]

Archive with 1 entries (1 files):
- biomedicines-3209673-supplementary.pdf
